# Supplementary material for: Relationship between Adipokines and Cardiovascular Ultrasound Parameters in Metabolic-Dysfunction-Associated Fatty Liver Disease
Source: J Clin Med. 2021 Nov 7;10(21):5194. doi: 10.3390/jcm10215194 (PMC8584895; doi:10.3390/jcm10215194)
Supplement: Supplementary file 1 [file jcm-10-05194-s001.zip]

Archive with 1 entries (1 files):
- jcm-1418592-supplementary.pdf
